# Supplementary material for: Robotic Rectal Resection for Rectal Cancer in Elderly Patients: A Systematic Review and Meta-Analysis
Source: J Clin Med. 2023 Aug 16;12(16):5331. doi: 10.3390/jcm12165331 (PMC10456068; doi:10.3390/jcm12165331)
Supplement: Supplementary file 1 [file jcm-12-05331-s001.zip]

Archive with 1 entries (1 files):
- jcm-2494095-supplementary.pdf
